# Supplementary material for: Exploring the adaptive mechanism of Passiflora edulis in karst areas via an integrative analysis of nutrient elements and transcriptional profiles
Source: BMC Plant Biol. 2019 May 6;19:185. doi: 10.1186/s12870-019-1797-8 (PMC6503377; doi:10.1186/s12870-019-1797-8)
Supplement: Supplementary file 5 — Table S1. The annotation of DEGs listed in Table 4. (XLS 55 kb) [file 12870_2019_1797_MOESM5_ESM.xls]

## Sheet: Table S1
	gene_id	sample_readcount(L_R1)	sample_readcount(L_R2)	sample_readcount(D_R2)	sample_readcount(D_R1)	sample_fpkm(L_R1)	sample_fpkm(L_R2)	sample_fpkm(D_R2)	sample_fpkm(D_R1)	Gene Length	NR GI	NR ID	NR Score	NR Evalue	NR Description	NT GI	NT ID	NT Score	NT Evalue	NT Description	KO ID	KO Name	KO Description	Http Link	Swissprot ID	Swissprot Score	Swissprot Evalue	Swissprot Description	PFAM ID	PFAM description	Gene Ontology Biological Pathway	BP Description	Gene Ontology Molecular Function	MF Description	Gene Ontology Cellular Component	CC Description	KOG ID	KOG Description	UP_DOWN_REGULATION(D_RvsL_R)	log2ratio(D_RvsL_R)	q value(D_RvsL_R)	CDS_flag
PHO84	Cluster-7898.36820	2930	3383	1166	1304	51.88	63.69	22.07	21.72	2478	802581638	XP_012069826.1	2185	2e-243	PREDICTED: probable inorganic phosphate transporter 1-3 [Jatropha curcas]>gi|643733379|gb|KDP40326.1| hypothetical protein JCGZ_02324 [Jatropha curcas]	743858592	XM_011032205.1	684	0	PREDICTED: Populus euphratica probable inorganic phosphate transporter 1-3 (LOC105129929), mRNA	K08176	PHO84	MFS transporter, PHS family, inorganic phosphate transporter	http://www.genome.jp/dbget-bin/www_bget?ko:K08176	Q96303	1946	1.5e-216	Inorganic phosphate transporter 1-4 OS=Arabidopsis thaliana GN=PHT1-4 PE=1 SV=1	PF07690//PF00083	Major Facilitator Superfamily//Sugar (and other) transporter	GO:0055085	transmembrane transport	GO:0022857	transmembrane transporter activity	GO:0016021	integral component of membrane	--	--	DOWN	-1.213	0.042036	blast,frame:3 start:258 end:1871
APS1	Cluster-7898.4433	390.99	480.75	76.47	159.75	13.14	17.21	2.74	5.04	1426	743849421	XP_011028463.1	967	2e-102	PREDICTED: acid phosphatase 1 [Populus euphratica]	802769931	XM_012235102.1	231	2.468e-115	PREDICTED: Jatropha curcas acid phosphatase 1 (LOC105648643), mRNA	--	--	--	--	P27061	880	3.5e-93	Acid phosphatase 1 OS=Solanum lycopersicum GN=APS1 PE=2 SV=1	PF03767	HAD superfamily, subfamily IIIB (Acid phosphatase)	GO:0019497//GO:0006771	hexachlorocyclohexane metabolic process//riboflavin metabolic process	GO:0003993	acid phosphatase activity	--	--	--	--	DOWN	-1.8061	0.020003	blast,frame:1 start:256 end:1119
PAP1	Cluster-7898.45233	1711.35	1154.33	480.86	550.26	15.52	11.12	4.67	4.7	4596	802568175	XP_012067779.1	2869	0	PREDICTED: probable inactive purple acid phosphatase 1 [Jatropha curcas]	566191176	XM_002316050.2	895	0	Populus trichocarpa calcineurin-like phosphoesterase family protein (POPTR_0010s16590g) mRNA, complete cds	--	--	--	--	Q9LMX4	2533	2.4e-284	Probable inactive purple acid phosphatase 1 OS=Arabidopsis thaliana GN=PAP1 PE=2 SV=1	PF09243//PF16656//PF00149//PF00974	Mitochondrial small ribosomal subunit Rsm22//Purple acid Phosphatase, N-terminal domain//Calcineurin-like phosphoesterase//Rhabdovirus spike glycoprotein	GO:0019497//GO:0006412//GO:0006771	hexachlorocyclohexane metabolic process//translation//riboflavin metabolic process	GO:0046872//GO:0008168//GO:0003993//GO:0016787	metal ion binding//methyltransferase activity//acid phosphatase activity//hydrolase activity	GO:0019031	viral envelope	KOG1378	Purple acid phosphatase	DOWN	-1.3316	0.042902	blast,frame:-1 start:3531 end:1687
PAP1	Cluster-7898.18934	190.98	163.29	0	28	3.27	2.97	0	0.45	2554	496474783	AGL44409.1	2442	3.3e-273	calcineurin-like phosphoesterase [Manihot esculenta]	743798951	XM_011013705.1	841	0	PREDICTED: Populus euphratica probable inactive purple acid phosphatase 1 (LOC105116362), transcript variant X3, mRNA	--	--	--	--	Q9LMX4	2081	3.4e-232	Probable inactive purple acid phosphatase 1 OS=Arabidopsis thaliana GN=PAP1 PE=2 SV=1	PF16656//PF00149	Purple acid Phosphatase, N-terminal domain//Calcineurin-like phosphoesterase	GO:0006771//GO:0019497	riboflavin metabolic process//hexachlorocyclohexane metabolic process	GO:0016787//GO:0003993//GO:0046872	hydrolase activity//acid phosphatase activity//metal ion binding	--	--	KOG1378	Purple acid phosphatase	DOWN	-3.718	0.00031364	blast,frame:-1 start:604 end:281|blast,frame:-3 start:2435 end:696
PPCK2	Cluster-7898.27691	1273	1344	363	492	36.92	41.49	11.25	13.39	1612	743880745	XP_011036287.1	1073	1.2e-114	PREDICTED: phosphoenolpyruvate carboxylase kinase 2-like isoform X1 [Populus euphratica]	566227856	XM_002325735.2	165	1.36788e-78	Populus trichocarpa phosphoenolpyruvate-carboxylase kinase family protein (POPTR_0019s03480g) mRNA, complete cds	K04515	CAMK2	calcium/calmodulin-dependent protein kinase (CaM kinase) II	http://www.genome.jp/dbget-bin/www_bget?ko:K04515	Q93VK0	897	4.2e-95	Phosphoenolpyruvate carboxylase kinase 2 OS=Arabidopsis thaliana GN=PPCK2 PE=1 SV=2	PF06293//PF00069//PF07714	Lipopolysaccharide kinase (Kdo/WaaP) family//Protein kinase domain//Protein tyrosine kinase	GO:0006468	protein phosphorylation	GO:0016773//GO:0005524//GO:0004672	phosphotransferase activity, alcohol group as acceptor//ATP binding//protein kinase activity	GO:0016020	membrane	--	--	DOWN	-1.4914	0.012514	blast,frame:-2 start:1611 end:694
POT5	Cluster-7898.61262	1869	2232	343	537	29.92	37.99	5.87	8.09	2714	743920584	XP_011004343.1	2807	0	PREDICTED: potassium transporter 5-like [Populus euphratica]	566148640	XM_002297852.2	691	0	Populus trichocarpa Potassium transporter 5 family protein (POPTR_0001s12790g) mRNA, complete cds	K03549	kup	KUP system potassium uptake protein	http://www.genome.jp/dbget-bin/www_bget?ko:K03549	Q9M7K4	2204	2e-246	Potassium transporter 5 OS=Arabidopsis thaliana GN=POT5 PE=1 SV=1	PF00236//PF02705	Glycoprotein hormone//K+ potassium transporter	GO:0071805//GO:0006813//GO:0007165	potassium ion transmembrane transport//potassium ion transport//signal transduction	GO:0005179//GO:0015079	hormone activity//potassium ion transmembrane transporter activity	GO:0005576//GO:0016020	extracellular region//membrane	--	--	DOWN	-2.1129	1.5066e-05	blast,frame:1 start:16 end:2463
AKT1	Cluster-7898.5070	565	690	203	188	7.95	10.32	3.06	2.49	3052	743940872	XP_011014911.1	3750	0	PREDICTED: potassium channel AKT1-like [Populus euphratica]	743940871	XM_011016609.1	1165	0	PREDICTED: Populus euphratica potassium channel AKT1-like (LOC105118627), mRNA	--	--	--	--	Q38998	3069	0	Potassium channel AKT1 OS=Arabidopsis thaliana GN=AKT1 PE=1 SV=2	PF00023//PF01553//PF13606//PF00520	Ankyrin repeat//Acyltransferase//Ankyrin repeat//Ion transport protein	GO:0055085//GO:0006811//GO:0008152	transmembrane transport//ion transport//metabolic process	GO:0005216//GO:0005515//GO:0016746	ion channel activity//protein binding//transferase activity, transferring acyl groups	GO:0016020	membrane	--	--	DOWN	-1.5235	0.027013	blast,frame:1 start:97 end:2787
HAK5	Cluster-7898.5365	347.62	339.02	35.74	43.67	6.62	6.86	0.73	0.78	2323	255575894	XP_002528844.1	2240	8e-250	Potassium transporter, putative [Ricinus communis]>gi|223531695|gb|EEF33518.1| Potassium transporter, putative [Ricinus communis]	255575893	XM_002528798.1	549	0	Ricinus communis Potassium transporter, putative, mRNA	K03549	kup	KUP system potassium uptake protein	http://www.genome.jp/dbget-bin/www_bget?ko:K03549	Q5JK32	1572	3.2e-173	Potassium transporter 5 OS=Oryza sativa subsp. japonica GN=HAK5 PE=2 SV=2	PF02705	K+ potassium transporter	GO:0006813//GO:0071805	potassium ion transport//potassium ion transmembrane transport	GO:0015079	potassium ion transmembrane transporter activity	GO:0016020	membrane	--	--	DOWN	-2.9689	2.9434e-05	blast,frame:1 start:28 end:1740
CLC-b	Cluster-7898.26747	115.99	256.86	923.67	730.59	1.63	3.84	13.9	9.68	3052	224060241	XP_002300101.1	3440	0	Chloride channel protein CLC-a [Populus trichocarpa]>gi|222847359|gb|EEE84906.1| Chloride channel protein CLC-a [Populus trichocarpa]	224060240	XM_002300065.1	1219	0	Populus trichocarpa Chloride channel protein CLC-a (POPTR_0001s33920g) mRNA, complete cds	K05016	CLCN7	chloride channel 7	http://www.genome.jp/dbget-bin/www_bget?ko:K05016	P92942	3088	0	Chloride channel protein CLC-b OS=Arabidopsis thaliana GN=CLC-B PE=1 SV=1	PF00654	Voltage gated chloride channel	GO:0006812//GO:0010167//GO:0006820//GO:0015706//GO:0055085//GO:0006821//GO:0006857	cation transport//response to nitrate//anion transport//nitrate transport//transmembrane transport//chloride transport//oligopeptide transport	GO:0009671//GO:0005247	nitrate:proton symporter activity//voltage-gated chloride channel activity	GO:0016020//GO:0016021//GO:0009705	membrane//integral component of membrane//plant-type vacuole membrane	KOG0474	Cl- channel CLC-7 and related proteins (CLC superfamily)	UP	2.3194	0.043861	blast,frame:-1 start:2761 end:269
CLC-b	Cluster-7898.53478	29.25	27.92	340.49	237.46	0.35	0.36	4.38	2.69	3527	224060241	XP_002300101.1	2625	2.8e-294	Chloride channel protein CLC-a [Populus trichocarpa]>gi|222847359|gb|EEE84906.1| Chloride channel protein CLC-a [Populus trichocarpa]	224060240	XM_002300065.1	985	0	Populus trichocarpa Chloride channel protein CLC-a (POPTR_0001s33920g) mRNA, complete cds	K05016	CLCN7	chloride channel 7	http://www.genome.jp/dbget-bin/www_bget?ko:K05016	P92942	2386	2e-267	Chloride channel protein CLC-b OS=Arabidopsis thaliana GN=CLC-B PE=1 SV=1	PF00654	Voltage gated chloride channel	GO:0006820//GO:0015706//GO:0006812//GO:0010167//GO:0006857//GO:0006821//GO:0055085	anion transport//nitrate transport//cation transport//response to nitrate//oligopeptide transport//chloride transport//transmembrane transport	GO:0009671//GO:0005247	nitrate:proton symporter activity//voltage-gated chloride channel activity	GO:0016020//GO:0009705//GO:0016021	membrane//plant-type vacuole membrane//integral component of membrane	KOG0474	Cl- channel CLC-7 and related proteins (CLC superfamily)	UP	3.5276	0.016533	blast,frame:-2 start:2086 end:269
NIPA	Cluster-7898.46597	1735	2172	446	727	41.92	55.83	11.52	16.5	1884	743899027	XP_011042802.1	1334	7.4e-145	PREDICTED: solute carrier family 35 member F1-like [Populus euphratica]	743899026	XM_011044500.1	539	0	PREDICTED: Populus euphratica solute carrier family 35 member F1-like (LOC105138433), mRNA	K15287	SLC35F1_2	solute carrier family 35, member F1/2	http://www.genome.jp/dbget-bin/www_bget?ko:K15287	Q5T1Q4	542	7.1e-54	Solute carrier family 35 member F1 OS=Homo sapiens GN=SLC35F1 PE=2 SV=2	PF06027//PF00892//PF08449//PF05653	Solute carrier family 35//EamA-like transporter family//UAA transporter family//Magnesium transporter NIPA	GO:0055085//GO:0006810//GO:0015693	transmembrane transport//transport//magnesium ion transport	GO:0015095	magnesium ion transmembrane transporter activity	GO:0016021//GO:0016020	integral component of membrane//membrane	KOG2766	Predicted membrane protein	DOWN	-1.6326	0.0026411	estscan,start:402 end:1840
CML11	Cluster-7898.49803	940.2	619.09	235.74	211.91	68.88	48.47	18.37	14.45	792	823163961	XP_012481927.1	730	3.4e-75	PREDICTED: calmodulin-like protein 8 [Gossypium raimondii]>gi|763761153|gb|KJB28407.1| hypothetical protein B456_005G046000 [Gossypium raimondii]	255552018	XM_002517008.1	248	4.77063e-125	Ricinus communis calmodulin, putative, mRNA	K13448	CML	calcium-binding protein CML	http://www.genome.jp/dbget-bin/www_bget?ko:K13448	Q9LIK5	658	1.1e-67	Calmodulin-like protein 11 OS=Arabidopsis thaliana GN=CML11 PE=2 SV=1	PF00036//PF13202//PF13405//PF13833//PF02563//PF13499//PF03874//PF12763//PF10591	EF hand//EF hand//EF-hand domain//EF-hand domain pair//Polysaccharide biosynthesis/export protein//EF-hand domain pair//RNA polymerase Rpb4//Cytoskeletal-regulatory complex EF hand//Secreted protein acidic and rich in cysteine Ca binding region	GO:0006144//GO:0006351//GO:0006206//GO:0015774//GO:0007165	purine nucleobase metabolic process//transcription, DNA-templated//pyrimidine nucleobase metabolic process//polysaccharide transport//signal transduction	GO:0015159//GO:0005509//GO:0003899//GO:0005515	polysaccharide transmembrane transporter activity//calcium ion binding//DNA-directed RNA polymerase activity//protein binding	GO:0005730//GO:0016020//GO:0005578	nucleolus//membrane//proteinaceous extracellular matrix	KOG0027	Calmodulin and related proteins (EF-Hand superfamily)	DOWN	-1.6322	0.025502	blast,frame:2 start:86 end:556
CBL7	Cluster-7898.61829	823.39	712.04	79.22	112.17	20.41	18.78	2.1	2.61	1843	224120808	XP_002318422.1	956	4.9e-101	hypothetical protein POPTR_0012s02230g [Populus trichocarpa]>gi|133925821|gb|ABO43663.1| calcineurin B-like protein 4-1 [Populus trichocarpa]>gi|222859095|gb|EEE96642.1| hypothetical protein POPTR_0012s02230g [Populus trichocarpa]	694345888	XM_009359031.1	237	1.48196e-118	PREDICTED: Pyrus x bretschneideri calcineurin B-like protein 4 (LOC103948039), transcript variant X2, mRNA	K06268	PPP3R, CNB	serine/threonine-protein phosphatase 2B regulatory subunit	http://www.genome.jp/dbget-bin/www_bget?ko:K06268	Q3HRP0	827	6.3e-87	Calcineurin B-like protein 7 OS=Oryza sativa subsp. japonica GN=CBL7 PE=2 SV=1	PF13405//PF10591//PF13833//PF13499//PF12763//PF13202//PF00036	EF-hand domain//Secreted protein acidic and rich in cysteine Ca binding region//EF-hand domain pair//EF-hand domain pair//Cytoskeletal-regulatory complex EF hand//EF hand//EF hand	GO:0030007//GO:0005513//GO:0042539//GO:0007165	cellular potassium ion homeostasis//detection of calcium ion//hypotonic salinity response//signal transduction	GO:0005515//GO:0005509	protein binding//calcium ion binding	GO:0005737//GO:0005578	cytoplasm//proteinaceous extracellular matrix	--	--	DOWN	-2.8869	1.7166e-07	blast,frame:1 start:463 end:1125
GLR2.7	Cluster-7898.46341	219.81	229.18	30.33	50.94	2.96	3.28	0.44	0.64	3182	743903256	XP_011044971.1	3039	0	PREDICTED: glutamate receptor 2.1-like [Populus euphratica]	566213977	XM_002324327.2	365	0	Populus trichocarpa hypothetical protein (POPTR_0018s03210g) mRNA, partial cds	K05387	GRIP	glutamate receptor, ionotropic, plant	http://www.genome.jp/dbget-bin/www_bget?ko:K05387	Q8LGN0	2184	4.8e-244	Glutamate receptor 2.7 OS=Arabidopsis thaliana GN=GLR2.7 PE=2 SV=3	PF01428//PF10613//PF00060	AN1-like Zinc finger//Ligated ion channel L-glutamate- and glycine-binding site//Ligand-gated ion channel	GO:0007268//GO:0006811//GO:0007165	synaptic transmission//ion transport//signal transduction	GO:0008270//GO:0004970//GO:0005234	zinc ion binding//ionotropic glutamate receptor activity//extracellular-glutamate-gated ion channel activity	GO:0016020	membrane	--	--	DOWN	-2.3701	0.011277	blast,frame:-1 start:3182 end:225
GRXC6	Cluster-7898.5855	579.3	1073.73	102.62	68.54	18.39	36.28	3.48	2.04	1495	566177910	XP_002308552.2	546	1.4e-53	hypothetical protein POPTR_0006s24340g [Populus trichocarpa]>gi|118482978|gb|ABK93401.1| unknown [Populus trichocarpa]>gi|550336992|gb|EEE92075.2| hypothetical protein POPTR_0006s24340g [Populus trichocarpa]	571449240	XM_006578019.1	89	2.24252e-36	PREDICTED: Glycine max glutaredoxin-C6-like (LOC100791969), transcript variant X3, mRNA	K03676	grxC, GLRX, GLRX2	glutaredoxin 3	http://www.genome.jp/dbget-bin/www_bget?ko:K03676	Q8L9S3	425	2.1e-40	Glutaredoxin-C6 OS=Arabidopsis thaliana GN=GRXC6 PE=2 SV=2	PF00462//PF06703	Glutaredoxin//Microsomal signal peptidase 25 kDa subunit (SPC25)	GO:0006465//GO:0045454//GO:0006118	signal peptide processing//cell redox homeostasis//obsolete electron transport	GO:0008233//GO:0009055//GO:0015035	peptidase activity//electron carrier activity//protein disulfide oxidoreductase activity	GO:0016021//GO:0005787	integral component of membrane//signal peptidase complex	--	--	DOWN	-3.0779	0.034187	blast,frame:2 start:2 end:559
CIPK14	Cluster-7898.61518	342	331	52	50	7.11	7.32	1.16	0.98	2149	255588237	XP_002534545.1	1397	4.2e-152	CBL-interacting serine/threonine-protein kinase, putative [Ricinus communis]>gi|223525074|gb|EEF27838.1| CBL-interacting serine/threonine-protein kinase, putative [Ricinus communis]	657992167	XM_008390110.1	188	3.00394e-91	PREDICTED: Malus x domestica CBL-interacting serine/threonine-protein kinase 14 (LOC103450735), mRNA	K12761	SNF1	carbon catabolite-derepressing protein kinase	http://www.genome.jp/dbget-bin/www_bget?ko:K12761	Q9LZW4	1226	3.9e-133	CBL-interacting serine/threonine-protein kinase 14 OS=Arabidopsis thaliana GN=CIPK14 PE=1 SV=1	PF00069//PF06293//PF03822//PF07714	Protein kinase domain//Lipopolysaccharide kinase (Kdo/WaaP) family//NAF domain//Protein tyrosine kinase	GO:0009069//GO:0016310//GO:0007165//GO:0006468	serine family amino acid metabolic process//phosphorylation//signal transduction//protein phosphorylation	GO:0004674//GO:0016773//GO:0005524//GO:0000166//GO:0004672	protein serine/threonine kinase activity//phosphotransferase activity, alcohol group as acceptor//ATP binding//nucleotide binding//protein kinase activity	GO:0016020	membrane	--	--	DOWN	-2.5649	0.00038785	blast,frame:2 start:137 end:1498
CIPK8	Cluster-7898.2597	534	685	107	74	9.24	12.61	1.98	1.2	2529	566157398	XP_002301109.2	1936	1.6e-214	hypothetical protein POPTR_0002s10970g [Populus trichocarpa]>gi|550344753|gb|EEE80382.2| hypothetical protein POPTR_0002s10970g [Populus trichocarpa]	255572823	XM_002527298.1	627	0	Ricinus communis CBL-interacting serine/threonine-protein kinase, putative, mRNA	--	--	--	--	Q9STV4	1765	1.5e-195	CBL-interacting serine/threonine-protein kinase 8 OS=Arabidopsis thaliana GN=CIPK8 PE=1 SV=1	PF03822//PF06293//PF00069//PF16954//PF07714	NAF domain//Lipopolysaccharide kinase (Kdo/WaaP) family//Protein kinase domain//Haem-transporter, endosomal/lysosomal, haem-responsive gene//Protein tyrosine kinase	GO:0007165//GO:0006468//GO:0015886	signal transduction//protein phosphorylation//heme transport	GO:0015232//GO:0004672//GO:0016773//GO:0005524	heme transporter activity//protein kinase activity//phosphotransferase activity, alcohol group as acceptor//ATP binding	GO:0016020	membrane	--	--	DOWN	-2.5651	7.9045e-06	blast,frame:3 start:651 end:2021
