# Supplementary material for: Exploring the adaptive mechanism of Passiflora edulis in karst areas via an integrative analysis of nutrient elements and transcriptional profiles
Source: BMC Plant Biol. 2019 May 6;19:185. doi: 10.1186/s12870-019-1797-8 (PMC6503377; doi:10.1186/s12870-019-1797-8)
Supplement: Supplementary file 6 — Table S2. The details of DEGs enriched in KEGG pathways. (XLS 28 kb) [file 12870_2019_1797_MOESM6_ESM.xls]

##Databases: KEGG PATHWAY
##Statistical test method: hypergeometric test / Fisher's exact test
##FDR correction method: Benjamini and Hochberg
#Term	Database	ID	Input number	Background number	P-Value	Corrected P-Value	Input	Hyperlink
Biosynthesis of unsaturated fatty acids	KEGG PATHWAY	ko01040	26	154	2.70230661512e-11	2.81039887973e-09	Cluster-7898.35398|Cluster-7898.34632|Cluster-7898.34634|Cluster-7898.46547|Cluster-7898.44811|Cluster-7898.32260|Cluster-7898.32642|Cluster-7898.31437|Cluster-7898.41438|Cluster-7898.31724|Cluster-7898.49879|Cluster-7898.37319|Cluster-7898.37317|Cluster-7898.32175|Cluster-7898.36446|Cluster-7898.36443|Cluster-7898.43776|Cluster-7898.42971|Cluster-7898.35026|Cluster-7898.58451|Cluster-7898.44314|…	http://www.genome.jp/kegg-bin/show_pathway?ko01040/K10256%09red/K00232%09red/K03921%09red
Phenylpropanoid biosynthesis	KEGG PATHWAY	ko00940	30	297	5.35518881638e-08	2.78469818452e-06	Cluster-7898.63947|Cluster-7898.36032|Cluster-7898.26663|Cluster-7898.38089|Cluster-7898.63949|Cluster-6352.0|Cluster-7898.21544|Cluster-7898.38088|Cluster-7898.17576|Cluster-7898.21359|Cluster-7898.46856|Cluster-7898.19220|Cluster-7898.5811|Cluster-7898.5812|Cluster-7898.64102|Cluster-7898.8959|Cluster-7898.63950|Cluster-7898.35165|Cluster-7898.40778|Cluster-7898.44567|Cluster-7898.39004|Cluster…	http://www.genome.jp/kegg-bin/show_pathway?ko00940/K10775%09red/K01188%09red/K00083%09red/K12355%09red/K05350%09red/K01904%09red/K09755%09red/K00430%09red/K00487%09red/K00588%09red/K09753%09red
alpha-Linolenic acid metabolism	KEGG PATHWAY	ko00592	20	160	4.56501012189e-07	1.29146261205e-05	Cluster-7898.13742|Cluster-7898.13743|Cluster-7898.13741|Cluster-7898.34634|Cluster-7898.37319|Cluster-5906.0|Cluster-7898.37317|Cluster-7898.47034|Cluster-7898.26319|Cluster-7898.16056|Cluster-7898.4938|Cluster-7898.51152|Cluster-7898.34632|Cluster-7898.31437|Cluster-7898.31724|Cluster-7898.44314|Cluster-7898.38457|Cluster-7898.53947|Cluster-7898.32642|Cluster-7898.18991	http://www.genome.jp/kegg-bin/show_pathway?ko00592/K05894%09red/K18857%09red/K00232%09red/K00454%09red/K01723%09red/K10526%09red/K10529%09red
Phenylalanine metabolism	KEGG PATHWAY	ko00360	16	103	4.96716389249e-07	1.29146261205e-05	Cluster-7898.63947|Cluster-7898.63950|Cluster-7898.40778|Cluster-7898.31279|Cluster-7898.16316|Cluster-7898.39004|Cluster-7898.2826|Cluster-7898.38089|Cluster-7898.64814|Cluster-7898.63949|Cluster-7898.36032|Cluster-7898.38088|Cluster-7898.35165|Cluster-7898.43310|Cluster-7898.29323|Cluster-7898.19220	http://www.genome.jp/kegg-bin/show_pathway?ko00360/K14455%09red/K10775%09red/K00815%09red/K07253%09red/K00588%09red/K00487%09red/K00500%09red/K01904%09red
Ubiquinone and other terpenoid-quinone biosynthesis	KEGG PATHWAY	ko00130	11	98	0.000411913360122	0.00856779789054	Cluster-7898.63947|Cluster-7898.31791|Cluster-7898.31279|Cluster-7898.16316|Cluster-7898.39004|Cluster-7898.63949|Cluster-7898.63950|Cluster-7898.38088|Cluster-7898.38089|Cluster-7898.40989|Cluster-7898.40778	http://www.genome.jp/kegg-bin/show_pathway?ko00130/K03809%09red/K00487%09red/K01904%09red/K00815%09red
Fatty acid degradation	KEGG PATHWAY	ko00071	16	191	0.00049855438312	0.00864160930741	Cluster-7898.57333|Cluster-7898.11801|Cluster-7898.34632|Cluster-7898.25742|Cluster-7898.37319|Cluster-7898.37317|Cluster-7898.36683|Cluster-7898.34634|Cluster-7898.32642|Cluster-7898.35433|Cluster-7898.31437|Cluster-7898.47034|Cluster-7898.31724|Cluster-7898.44314|Cluster-7898.11800|Cluster-7898.18991	http://www.genome.jp/kegg-bin/show_pathway?ko00071/K01897%09red/K00232%09red/K00626%09red/K18857%09red
Peroxisome	KEGG PATHWAY	ko04146	20	290	0.00107268763954	0.0159370735017	Cluster-7898.57333|Cluster-7898.11801|Cluster-7898.34632|Cluster-7898.34634|Cluster-7898.37319|Cluster-7898.34402|Cluster-7898.37317|Cluster-7898.36683|Cluster-7898.31437|Cluster-7898.13649|Cluster-7898.13645|Cluster-7898.32642|Cluster-7898.25742|Cluster-7898.25461|Cluster-7898.4057|Cluster-7898.48505|Cluster-7898.31724|Cluster-7898.44314|Cluster-7898.11800|Cluster-7898.18991	http://www.genome.jp/kegg-bin/show_pathway?ko04146/K03781%09red/K13356%09red/K13354%09red/K13339%09red/K04564%09red/K00232%09red/K01897%09red
Cysteine and methionine metabolism	KEGG PATHWAY	ko00270	20	296	0.00135170326513	0.0175721424466	Cluster-7898.41785|Cluster-7898.23852|Cluster-7898.30184|Cluster-7898.30185|Cluster-7898.33649|Cluster-7898.36796|Cluster-7898.48222|Cluster-7898.20784|Cluster-7898.41779|Cluster-7898.43790|Cluster-7898.39945|Cluster-7898.31911|Cluster-7898.16316|Cluster-7898.33706|Cluster-7898.43310|Cluster-7898.31119|Cluster-7898.31279|Cluster-7898.62492|Cluster-1513.0|Cluster-7898.24620	http://www.genome.jp/kegg-bin/show_pathway?ko00270/K05933%09red/K14455%09red/K01762%09red/K00826%09red/K01611%09red/K00815%09red/K00928%09red/K00789%09red/K01920%09red/K01738%09red/K00549%09red
Plant hormone signal transduction	KEGG PATHWAY	ko04075	31	568	0.00217448071671	0.0251273327264	Cluster-7898.25391|Cluster-7898.26459|Cluster-7898.28256|Cluster-7898.28374|Cluster-7898.45871|Cluster-7898.41729|Cluster-7898.47454|Cluster-7898.33350|Cluster-7898.25823|Cluster-7898.33905|Cluster-7898.37701|Cluster-7898.43929|Cluster-7898.37969|Cluster-7898.37111|Cluster-7428.0|Cluster-7898.929|Cluster-7898.55909|Cluster-7898.36274|Cluster-7898.32563|Cluster-7898.18314|Cluster-7898.18315|Cluste…	http://www.genome.jp/kegg-bin/show_pathway?ko04075/K14487%09red/K14494%09red/K14484%09red/K14496%09red/K14491%09red/K14431%09red/K14492%09red/K14497%09red/K14488%09red/K14508%09red/K12126%09red/K13449%09red/K14498%09red/K14489%09red/K14515%09red/K14516%09red
Stilbenoid, diarylheptanoid and gingerol biosynthesis	KEGG PATHWAY	ko00945	5	29	0.00315261065904	0.032787150854	Cluster-7898.36032|Cluster-7898.39004|Cluster-7898.40778|Cluster-7898.38088|Cluster-7898.38089	http://www.genome.jp/kegg-bin/show_pathway?ko00945/K00588%09red/K00487%09red
Zeatin biosynthesis	KEGG PATHWAY	ko00908	6	61	0.0147133004032	0.127844875354	Cluster-7898.11803|Cluster-7898.11486|Cluster-7898.9725|Cluster-7898.41340|Cluster-7898.8989|Cluster-7898.8988	http://www.genome.jp/kegg-bin/show_pathway?ko00908/K00279%09red/K10717%09red/K10760%09red
Fatty acid biosynthesis	KEGG PATHWAY	ko00061	8	99	0.0147513317717	0.127844875354	Cluster-7898.57333|Cluster-7898.11801|Cluster-7898.11800|Cluster-7898.25742|Cluster-7898.39063|Cluster-7898.36683|Cluster-7898.17024|Cluster-7898.19109	http://www.genome.jp/kegg-bin/show_pathway?ko00061/K01897%09red/K00645%09red/K10782%09red/K03921%09red
Flavonoid biosynthesis	KEGG PATHWAY	ko00941	5	52	0.0272035400356	0.217628320285	Cluster-7898.36032|Cluster-7898.39004|Cluster-7898.40778|Cluster-7898.38088|Cluster-7898.38089	http://www.genome.jp/kegg-bin/show_pathway?ko00941/K00588%09red/K00487%09red
Butanoate metabolism	KEGG PATHWAY	ko00650	5	54	0.0310076821496	0.230342781683	Cluster-7898.30645|Cluster-7898.28751|Cluster-7898.35433|Cluster-7898.23694|Cluster-7898.23696	http://www.genome.jp/kegg-bin/show_pathway?ko00650/K01641%09red/K01652%09red/K00626%09red
Synthesis and degradation of ketone bodies	KEGG PATHWAY	ko00072	3	25	0.0497790129413	0.345134489726	Cluster-7898.23696|Cluster-7898.35433|Cluster-7898.23694	http://www.genome.jp/kegg-bin/show_pathway?ko00072/K01641%09red/K00626%09red
Valine, leucine and isoleucine biosynthesis	KEGG PATHWAY	ko00290	4	45	0.0578294264523	0.37589127194	Cluster-7898.41785|Cluster-7898.30645|Cluster-7898.28751|Cluster-7898.41779	http://www.genome.jp/kegg-bin/show_pathway?ko00290/K01652%09red/K00826%09red
C5-Branched dibasic acid metabolism	KEGG PATHWAY	ko00660	2	13	0.0721686615799	0.437436250256	Cluster-7898.30645|Cluster-7898.28751	http://www.genome.jp/kegg-bin/show_pathway?ko00660/K01652%09red
Thiamine metabolism	KEGG PATHWAY	ko00730	4	50	0.077046044845	0.437436250256	Cluster-7898.36390|Cluster-7898.34349|Cluster-7898.18526|Cluster-7898.12793	http://www.genome.jp/kegg-bin/show_pathway?ko00730/K03147%09red/K03146%09red
Cutin, suberine and wax biosynthesis	KEGG PATHWAY	ko00073	3	31	0.0799162380276	0.437436250256	Cluster-7898.28243|Cluster-7898.4057|Cluster-7898.3003	http://www.genome.jp/kegg-bin/show_pathway?ko00073/K13356%09red/K15400%09red/K15398%09red
Cyanoamino acid metabolism	KEGG PATHWAY	ko00460	8	146	0.0904117684179	0.452484348032	Cluster-7898.8314|Cluster-7898.46856|Cluster-7898.5811|Cluster-7898.5812|Cluster-7898.64102|Cluster-7898.34404|Cluster-7898.8959|Cluster-7898.26663	http://www.genome.jp/kegg-bin/show_pathway?ko00460/K01188%09red/K05350%09red/K00600%09red
Sesquiterpenoid and triterpenoid biosynthesis	KEGG PATHWAY	ko00909	3	33	0.0913670318141	0.452484348032	Cluster-7898.13533|Cluster-7898.48037|Cluster-7898.15419	http://www.genome.jp/kegg-bin/show_pathway?ko00909/K15813%09red
Pentose and glucuronate interconversions	KEGG PATHWAY	ko00040	8	156	0.118118867063	0.558380098844	Cluster-7898.62903|Cluster-7898.32948|Cluster-7898.40835|Cluster-7898.18265|Cluster-7898.12069|Cluster-7898.65555|Cluster-7898.65554|Cluster-7898.30830	http://www.genome.jp/kegg-bin/show_pathway?ko00040/K01213%09red/K01051%09red/K01728%09red/K00963%09red
Isoquinoline alkaloid biosynthesis	KEGG PATHWAY	ko00950	4	60	0.12360756016	0.558921141591	Cluster-7898.43310|Cluster-7898.16316|Cluster-7898.31279|Cluster-7898.14813	http://www.genome.jp/kegg-bin/show_pathway?ko00950/K00422%09red/K14455%09red/K00815%09red
Linoleic acid metabolism	KEGG PATHWAY	ko00591	3	40	0.136159907363	0.577491784325	Cluster-7898.38457|Cluster-7898.53947|Cluster-7898.16056	http://www.genome.jp/kegg-bin/show_pathway?ko00591/K00454%09red
Lysine biosynthesis	KEGG PATHWAY	ko00300	2	20	0.138820140463	0.577491784325	Cluster-7898.48222|Cluster-7898.39945	http://www.genome.jp/kegg-bin/show_pathway?ko00300/K00928%09red
Monobactam biosynthesis	KEGG PATHWAY	ko00261	2	22	0.159696919268	0.617284638898	Cluster-7898.48222|Cluster-7898.39945	http://www.genome.jp/kegg-bin/show_pathway?ko00261/K00928%09red
Isoflavonoid biosynthesis	KEGG PATHWAY	ko00943	1	5	0.166152786665	0.617284638898	Cluster-7898.35863	http://www.genome.jp/kegg-bin/show_pathway?ko00943/K13260%09red
Tyrosine metabolism	KEGG PATHWAY	ko00350	6	118	0.166192018165	0.617284638898	Cluster-7898.14813|Cluster-7898.16316|Cluster-7898.47034|Cluster-7898.2826|Cluster-7898.43310|Cluster-7898.31279	http://www.genome.jp/kegg-bin/show_pathway?ko00350/K07253%09red/K00422%09red/K14455%09red/K00815%09red/K18857%09red
Pantothenate and CoA biosynthesis	KEGG PATHWAY	ko00770	4	75	0.209832184346	0.740070713279	Cluster-7898.41785|Cluster-7898.30645|Cluster-7898.28751|Cluster-7898.41779	http://www.genome.jp/kegg-bin/show_pathway?ko00770/K01652%09red/K00826%09red
Betalain biosynthesis	KEGG PATHWAY	ko00965	1	7	0.215169097331	0.740070713279	Cluster-7898.43263	http://www.genome.jp/kegg-bin/show_pathway?ko00965/K15777%09red
Nitrogen metabolism	KEGG PATHWAY	ko00910	5	103	0.220598001073	0.740070713279	Cluster-7898.36316|Cluster-7898.33860|Cluster-7898.6933|Cluster-7898.62861|Cluster-7898.33712	http://www.genome.jp/kegg-bin/show_pathway?ko00910/K00366%09red/K00264%09red/K01674%09red/K01915%09red
Glutathione metabolism	KEGG PATHWAY	ko00480	8	193	0.252416205022	0.799298329819	Cluster-7898.21310|Cluster-7898.20413|Cluster-6314.0|Cluster-7898.54052|Cluster-7898.9879|Cluster-7898.39637|Cluster-1513.0|Cluster-7898.54051	http://www.genome.jp/kegg-bin/show_pathway?ko00480/K00036%09red/K01920%09red/K00799%09red
Valine, leucine and isoleucine degradation	KEGG PATHWAY	ko00280	7	165	0.254425697223	0.799298329819	Cluster-7898.41785|Cluster-7898.33380|Cluster-7898.41779|Cluster-7898.23696|Cluster-7898.23694|Cluster-7898.43843|Cluster-7898.35433	http://www.genome.jp/kegg-bin/show_pathway?ko00280/K01641%09red/K00826%09red/K00626%09red/K05605%09red
Lipoic acid metabolism	KEGG PATHWAY	ko00785	1	9	0.261309069364	0.799298329819	Cluster-7898.40538	http://www.genome.jp/kegg-bin/show_pathway?ko00785/K03644%09red
Cell cycle - Caulobacter	KEGG PATHWAY	ko04112	3	58	0.273718805391	0.813335878877	Cluster-7898.28509|Cluster-7898.36121|Cluster-7898.11355	http://www.genome.jp/kegg-bin/show_pathway?ko04112/K01338%09red/K03544%09red
Phenylalanine, tyrosine and tryptophan biosynthesis	KEGG PATHWAY	ko00400	4	88	0.294584330976	0.851021400598	Cluster-7898.43310|Cluster-7898.16316|Cluster-7898.31279|Cluster-7898.64814	http://www.genome.jp/kegg-bin/show_pathway?ko00400/K00500%09red/K14455%09red/K00815%09red
Folate biosynthesis	KEGG PATHWAY	ko00790	2	36	0.313934875741	0.882411542624	Cluster-7898.58329|Cluster-7898.23067	http://www.genome.jp/kegg-bin/show_pathway?ko00790/K18482%09red/K01495%09red
Pentose phosphate pathway	KEGG PATHWAY	ko00030	7	180	0.324768726513	0.882784162603	Cluster-7898.34622|Cluster-7898.21310|Cluster-7898.17048|Cluster-7898.9879|Cluster-7898.35788|Cluster-7898.54052|Cluster-7898.54051	http://www.genome.jp/kegg-bin/show_pathway?ko00030/K00036%09red/K01057%09red/K00616%09red
Tropane, piperidine and pyridine alkaloid biosynthesis	KEGG PATHWAY	ko00960	3	65	0.331044060976	0.882784162603	Cluster-7898.43310|Cluster-7898.16316|Cluster-7898.31279	http://www.genome.jp/kegg-bin/show_pathway?ko00960/K14455%09red/K00815%09red
Starch and sucrose metabolism	KEGG PATHWAY	ko00500	17	492	0.350984124228	0.912558722993	Cluster-7898.8314|Cluster-7898.46856|Cluster-7898.62903|Cluster-7898.32948|Cluster-7898.33642|Cluster-7898.5811|Cluster-7898.5812|Cluster-7898.64102|Cluster-7898.30830|Cluster-7898.12069|Cluster-7898.26663|Cluster-7898.37034|Cluster-7898.40835|Cluster-7898.8959|Cluster-7898.65555|Cluster-7898.65554|Cluster-7898.34683	http://www.genome.jp/kegg-bin/show_pathway?ko00500/K00963%09red/K08678%09red/K01188%09red/K01213%09red/K01051%09red/K05350%09red/K08679%09red/K00695%09red
Sulfur metabolism	KEGG PATHWAY	ko00920	5	132	0.388277409628	0.974830096789	Cluster-7898.33649|Cluster-7898.37358|Cluster-7898.20784|Cluster-7898.43790|Cluster-7898.36585	http://www.genome.jp/kegg-bin/show_pathway?ko00920/K05907%09red/K01082%09red/K01738%09red
Diterpenoid biosynthesis	KEGG PATHWAY	ko00904	2	44	0.400568759334	0.974830096789	Cluster-7898.1249|Cluster-7898.3915	http://www.genome.jp/kegg-bin/show_pathway?ko00904/K04125%09red/K04120%09red
Arginine and proline metabolism	KEGG PATHWAY	ko00330	5	135	0.406055115054	0.974830096789	Cluster-7898.43310|Cluster-7898.32350|Cluster-7898.8570|Cluster-7898.44388|Cluster-7898.24620	http://www.genome.jp/kegg-bin/show_pathway?ko00330/K13366%09red/K14455%09red/K12259%09red/K01611%09red/K12657%09red
Ether lipid metabolism	KEGG PATHWAY	ko00565	3	75	0.412428117872	0.974830096789	Cluster-7898.52921|Cluster-7898.30404|Cluster-7898.30633	http://www.genome.jp/kegg-bin/show_pathway?ko00565/K13519%09red/K13510%09red/K01114%09red
Fatty acid elongation	KEGG PATHWAY	ko00062	2	48	0.441970948317	0.998737019821	Cluster-7898.42352|Cluster-7898.28916	http://www.genome.jp/kegg-bin/show_pathway?ko00062/K15397%09red
Arginine biosynthesis	KEGG PATHWAY	ko00220	4	110	0.443259111868	0.998737019821	Cluster-7898.43310|Cluster-7898.33860|Cluster-7898.16445|Cluster-7898.6933	http://www.genome.jp/kegg-bin/show_pathway?ko00220/K14677%09red/K14455%09red/K01915%09red
Glycine, serine and threonine metabolism	KEGG PATHWAY	ko00260	7	206	0.451352307035	0.998737019821	Cluster-7898.46777|Cluster-7898.38348|Cluster-7898.48222|Cluster-7898.34404|Cluster-7898.24765|Cluster-7898.46778|Cluster-7898.39945	http://www.genome.jp/kegg-bin/show_pathway?ko00260/K00928%09red/K00600%09red/K00281%09red/K00058%09red
Circadian rhythm - plant	KEGG PATHWAY	ko04712	4	114	0.469603321532	0.999999999893	Cluster-7898.35803|Cluster-7898.47454|Cluster-7898.23976|Cluster-7898.36144	http://www.genome.jp/kegg-bin/show_pathway?ko04712/K12127%09red/K12126%09red
Selenocompound metabolism	KEGG PATHWAY	ko00450	2	51	0.471965175785	0.999999999893	Cluster-7898.31119|Cluster-7898.21927	http://www.genome.jp/kegg-bin/show_pathway?ko00450/K08247%09red/K00549%09red
Carotenoid biosynthesis	KEGG PATHWAY	ko00906	3	90	0.527565192072	0.999999999893	Cluster-7898.40232|Cluster-7898.43819|Cluster-7898.48623	http://www.genome.jp/kegg-bin/show_pathway?ko00906/K06444%09red/K09843%09red
Riboflavin metabolism	KEGG PATHWAY	ko00740	1	24	0.531166125424	0.999999999893	Cluster-7898.13271	http://www.genome.jp/kegg-bin/show_pathway?ko00740/K14652%09red
Amino sugar and nucleotide sugar metabolism	KEGG PATHWAY	ko00520	9	290	0.536341882067	0.999999999893	Cluster-7898.62903|Cluster-7898.33642|Cluster-7898.47923|Cluster-5445.0|Cluster-7898.47717|Cluster-7898.36408|Cluster-7898.30249|Cluster-7898.2048|Cluster-7898.37034	http://www.genome.jp/kegg-bin/show_pathway?ko00520/K01183%09red/K00963%09red/K08678%09red/K08679%09red/K12446%09red/K12448%09red/K10046%09red
Alanine, aspartate and glutamate metabolism	KEGG PATHWAY	ko00250	4	125	0.539398035925	0.999999999893	Cluster-7898.43310|Cluster-7898.33860|Cluster-7898.6933|Cluster-7898.33712	http://www.genome.jp/kegg-bin/show_pathway?ko00250/K00264%09red/K14455%09red/K01915%09red
Plant-pathogen interaction	KEGG PATHWAY	ko04626	11	357	0.5401926748	0.999999999893	Cluster-7428.0|Cluster-7898.49803|Cluster-7898.4191|Cluster-7898.27835|Cluster-7898.28942|Cluster-7898.25265|Cluster-7898.22964|Cluster-7898.15139|Cluster-7898.28945|Cluster-244.0|Cluster-7898.15138	http://www.genome.jp/kegg-bin/show_pathway?ko04626/K04079%09red/K13448%09red/K13449%09red/K13420%09red/K05391%09red/K13425%09red
Monoterpenoid biosynthesis	KEGG PATHWAY	ko00902	1	26	0.558754157228	0.999999999893	Cluster-7898.62762	http://www.genome.jp/kegg-bin/show_pathway?ko00902/K15095%09red
Vitamin B6 metabolism	KEGG PATHWAY	ko00750	1	26	0.558754157228	0.999999999893	Cluster-7898.27823	http://www.genome.jp/kegg-bin/show_pathway?ko00750/K06215%09red
Tryptophan metabolism	KEGG PATHWAY	ko00380	3	95	0.563105883773	0.999999999893	Cluster-7898.13649|Cluster-7898.35433|Cluster-7898.13645	http://www.genome.jp/kegg-bin/show_pathway?ko00380/K03781%09red/K00626%09red
Regulation of autophagy	KEGG PATHWAY	ko04140	3	99	0.59033853875	0.999999999893	Cluster-7898.56279|Cluster-7898.35704|Cluster-7898.44121	http://www.genome.jp/kegg-bin/show_pathway?ko04140/K07198%09red
Glyoxylate and dicarboxylate metabolism	KEGG PATHWAY	ko00630	8	270	0.590907264872	0.999999999893	Cluster-7898.33860|Cluster-7898.13649|Cluster-7898.46777|Cluster-7898.46778|Cluster-7898.13645|Cluster-7898.34404|Cluster-7898.35433|Cluster-7898.6933	http://www.genome.jp/kegg-bin/show_pathway?ko00630/K03781%09red/K00600%09red/K00281%09red/K00626%09red/K01915%09red
Non-homologous end-joining	KEGG PATHWAY	ko03450	1	31	0.620840590614	0.999999999893	Cluster-7898.55016	http://www.genome.jp/kegg-bin/show_pathway?ko03450/K10885%09red
Terpenoid backbone biosynthesis	KEGG PATHWAY	ko00900	3	106	0.635288656229	0.999999999893	Cluster-7898.23696|Cluster-7898.35433|Cluster-7898.23694	http://www.genome.jp/kegg-bin/show_pathway?ko00900/K01641%09red/K00626%09red
Propanoate metabolism	KEGG PATHWAY	ko00640	3	109	0.653469766519	0.999999999893	Cluster-7898.35433|Cluster-7898.33380|Cluster-7898.43843	http://www.genome.jp/kegg-bin/show_pathway?ko00640/K00626%09red/K05605%09red
Mismatch repair	KEGG PATHWAY	ko03430	3	114	0.682310177773	0.999999999893	Cluster-7898.59860|Cluster-7898.42942|Cluster-7898.59867	http://www.genome.jp/kegg-bin/show_pathway?ko03430/K08736%09red/K07456%09red
Glycosphingolipid biosynthesis - globo series	KEGG PATHWAY	ko00603	1	37	0.683941875119	0.999999999893	Cluster-7898.4939	http://www.genome.jp/kegg-bin/show_pathway?ko00603/K01988%09red
Galactose metabolism	KEGG PATHWAY	ko00052	4	152	0.687975726546	0.999999999893	Cluster-7898.43468|Cluster-7898.62903|Cluster-7898.20967|Cluster-7898.8436	http://www.genome.jp/kegg-bin/show_pathway?ko00052/K18819%09red/K00963%09red
beta-Alanine metabolism	KEGG PATHWAY	ko00410	4	153	0.692768874106	0.999999999893	Cluster-7898.32350|Cluster-7898.8570|Cluster-7898.43843|Cluster-7898.33380	http://www.genome.jp/kegg-bin/show_pathway?ko00410/K13366%09red/K12259%09red/K05605%09red
Citrate cycle (TCA cycle)	KEGG PATHWAY	ko00020	4	167	0.754376012914	0.999999999893	Cluster-7898.48812|Cluster-7898.43272|Cluster-7898.25098|Cluster-7898.52524	http://www.genome.jp/kegg-bin/show_pathway?ko00020/K01610%09red/K00162%09red
Protein processing in endoplasmic reticulum	KEGG PATHWAY	ko04141	14	533	0.758073808201	0.999999999893	Cluster-632.0|Cluster-7898.25018|Cluster-7898.20353|Cluster-1118.0|Cluster-7898.36667|Cluster-7898.65456|Cluster-7898.36029|Cluster-7898.35014|Cluster-7898.35431|Cluster-7898.49197|Cluster-244.0|Cluster-7898.5554|Cluster-7898.63498|Cluster-7898.36620	http://www.genome.jp/kegg-bin/show_pathway?ko04141/K09490%09red/K09503%09red/K10085%09red/K13989%09red/K10084%09red/K10575%09red/K10636%09red/K04079%09red/K09580%09red/K03283%09red
Pyruvate metabolism	KEGG PATHWAY	ko00620	5	209	0.768775343027	0.999999999893	Cluster-7898.48812|Cluster-7898.43272|Cluster-7898.35433|Cluster-7898.52524|Cluster-7898.25098	http://www.genome.jp/kegg-bin/show_pathway?ko00620/K00626%09red/K00162%09red/K01610%09red
One carbon pool by folate	KEGG PATHWAY	ko00670	1	57	0.827789843044	0.999999999893	Cluster-7898.34404	http://www.genome.jp/kegg-bin/show_pathway?ko00670/K00600%09red
DNA replication	KEGG PATHWAY	ko03030	3	147	0.828876318714	0.999999999893	Cluster-7898.58778|Cluster-7898.55374|Cluster-7898.9926	http://www.genome.jp/kegg-bin/show_pathway?ko03030/K02324%09red/K02209%09red/K10742%09red
Glycerophospholipid metabolism	KEGG PATHWAY	ko00564	6	272	0.840162006982	0.999999999893	Cluster-7898.30633|Cluster-7898.52921|Cluster-7898.23311|Cluster-7898.6497|Cluster-7898.60808|Cluster-7898.30404	http://www.genome.jp/kegg-bin/show_pathway?ko00564/K13519%09red/K13510%09red/K14156%09red/K01114%09red/K06130%09red
Basal transcription factors	KEGG PATHWAY	ko03022	2	108	0.844131674987	0.999999999893	Cluster-7898.46058|Cluster-7898.33030	http://www.genome.jp/kegg-bin/show_pathway?ko03022/K03137%09red
ABC transporters	KEGG PATHWAY	ko02010	2	109	0.847739919857	0.999999999893	Cluster-2579.1|Cluster-14648.0	http://www.genome.jp/kegg-bin/show_pathway?ko02010/K05658%09red
Homologous recombination	KEGG PATHWAY	ko03440	3	171	0.895167516183	0.999999999893	Cluster-7898.7690|Cluster-7898.13633|Cluster-7898.21104	http://www.genome.jp/kegg-bin/show_pathway?ko03440/K10901%09red/K10875%09red
Glycosylphosphatidylinositol(GPI)-anchor biosynthesis	KEGG PATHWAY	ko00563	1	77	0.90623197351	0.999999999893	Cluster-7898.20524	http://www.genome.jp/kegg-bin/show_pathway?ko00563/K05310%09red
Steroid biosynthesis	KEGG PATHWAY	ko00100	1	84	0.924214978727	0.999999999893	Cluster-7898.61982	http://www.genome.jp/kegg-bin/show_pathway?ko00100/K09832%09red
Aminoacyl-tRNA biosynthesis	KEGG PATHWAY	ko00970	2	149	0.942399870625	0.999999999893	Cluster-7898.10855|Cluster-7898.20293	http://www.genome.jp/kegg-bin/show_pathway?ko00970/K01873%09red/K01869%09red
Lysine degradation	KEGG PATHWAY	ko00310	1	95	0.945775227623	0.999999999893	Cluster-7898.35433	http://www.genome.jp/kegg-bin/show_pathway?ko00310/K00626%09red
Ascorbate and aldarate metabolism	KEGG PATHWAY	ko00053	1	97	0.948978369411	0.999999999893	Cluster-7898.47923	http://www.genome.jp/kegg-bin/show_pathway?ko00053/K10046%09red
Carbon fixation in photosynthetic organisms	KEGG PATHWAY	ko00710	4	255	0.952535287306	0.999999999893	Cluster-7898.43310|Cluster-7898.48812|Cluster-7898.25098|Cluster-890.0	http://www.genome.jp/kegg-bin/show_pathway?ko00710/K00134%09red/K14455%09red/K01610%09red
RNA polymerase	KEGG PATHWAY	ko03020	1	103	0.957498300803	0.999999999893	Cluster-7898.43681	http://www.genome.jp/kegg-bin/show_pathway?ko03020/K02999%09red
Sphingolipid metabolism	KEGG PATHWAY	ko00600	1	114	0.969600574702	0.999999999893	Cluster-7898.52881	http://www.genome.jp/kegg-bin/show_pathway?ko00600/K04710%09red
Ribosome biogenesis in eukaryotes	KEGG PATHWAY	ko03008	2	177	0.971742182107	0.999999999893	Cluster-7898.50048|Cluster-7898.9660	http://www.genome.jp/kegg-bin/show_pathway?ko03008/K03538%09red
Protein export	KEGG PATHWAY	ko03060	1	118	0.973089666402	0.999999999893	Cluster-1118.0	http://www.genome.jp/kegg-bin/show_pathway?ko03060/K09490%09red
Porphyrin and chlorophyll metabolism	KEGG PATHWAY	ko00860	1	124	0.977588170723	0.999999999893	Cluster-7898.1501	http://www.genome.jp/kegg-bin/show_pathway?ko00860/K00510%09red
Spliceosome	KEGG PATHWAY	ko03040	8	476	0.978034072256	0.999999999893	Cluster-632.0|Cluster-7898.28895|Cluster-7898.28897|Cluster-7898.36029|Cluster-7898.34712|Cluster-7898.38817|Cluster-7898.28417|Cluster-7898.19398	http://www.genome.jp/kegg-bin/show_pathway?ko03040/K12741%09red/K12846%09red/K12811%09red/K03283%09red
Base excision repair	KEGG PATHWAY	ko03410	1	126	0.97891416742	0.999999999893	Cluster-7898.58778	http://www.genome.jp/kegg-bin/show_pathway?ko03410/K02324%09red
Glycolysis / Gluconeogenesis	KEGG PATHWAY	ko00010	6	390	0.979553009753	0.999999999893	Cluster-890.0|Cluster-7898.47034|Cluster-7898.25098|Cluster-7898.43272|Cluster-7898.48812|Cluster-7898.52524	http://www.genome.jp/kegg-bin/show_pathway?ko00010/K18857%09red/K00134%09red/K01610%09red/K00162%09red
RNA transport	KEGG PATHWAY	ko03013	6	398	0.982492508785	0.999999999893	Cluster-7898.50048|Cluster-7898.35860|Cluster-7898.9660|Cluster-1175.0|Cluster-699.0|Cluster-7898.2172	http://www.genome.jp/kegg-bin/show_pathway?ko03013/K03231%09red/K03538%09red/K13126%09red/K03259%09red
Purine metabolism	KEGG PATHWAY	ko00230	6	421	0.988895555909	0.999999999893	Cluster-7898.58778|Cluster-7898.25861|Cluster-7898.33625|Cluster-7898.43681|Cluster-7898.25864|Cluster-7898.30009	http://www.genome.jp/kegg-bin/show_pathway?ko00230/K01466%09red/K00759%09red/K02999%09red/K02324%09red/K00856%09red
N-Glycan biosynthesis	KEGG PATHWAY	ko00510	1	154	0.9910284862	0.999999999893	Cluster-7898.23232	http://www.genome.jp/kegg-bin/show_pathway?ko00510/K00902%09red
Nucleotide excision repair	KEGG PATHWAY	ko03420	1	154	0.9910284862	0.999999999893	Cluster-7898.58778	http://www.genome.jp/kegg-bin/show_pathway?ko03420/K02324%09red
Inositol phosphate metabolism	KEGG PATHWAY	ko00562	1	158	0.992060373609	0.999999999893	Cluster-7898.52921	http://www.genome.jp/kegg-bin/show_pathway?ko00562/K01114%09red
Oxidative phosphorylation	KEGG PATHWAY	ko00190	4	354	0.994591325381	0.999999999893	Cluster-7898.33819|Cluster-7898.35662|Cluster-7898.23868|Cluster-3421.0	http://www.genome.jp/kegg-bin/show_pathway?ko00190/K02132%09red/K01535%09red
Glycerolipid metabolism	KEGG PATHWAY	ko00561	1	171	0.994663531021	0.999999999893	Cluster-7898.30404	http://www.genome.jp/kegg-bin/show_pathway?ko00561/K13519%09red
Phagosome	KEGG PATHWAY	ko04145	2	249	0.995813858477	0.999999999893	Cluster-7898.22856|Cluster-452.0	http://www.genome.jp/kegg-bin/show_pathway?ko04145/K07889%09red/K07374%09red
Fructose and mannose metabolism	KEGG PATHWAY	ko00051	1	180	0.995947482761	0.999999999893	Cluster-7898.19310	http://www.genome.jp/kegg-bin/show_pathway?ko00051/K19355%09red
RNA degradation	KEGG PATHWAY	ko03018	3	314	0.996271012008	0.999999999893	Cluster-699.0|Cluster-7898.30129|Cluster-7898.30128	http://www.genome.jp/kegg-bin/show_pathway?ko03018/K12611%09red/K13126%09red
Pyrimidine metabolism	KEGG PATHWAY	ko00240	3	317	0.996541057312	0.999999999893	Cluster-7898.58778|Cluster-7898.39107|Cluster-7898.43681	http://www.genome.jp/kegg-bin/show_pathway?ko00240/K16904%09red/K02999%09red/K02324%09red
Endocytosis	KEGG PATHWAY	ko04144	5	468	0.998656351643	0.999999999893	Cluster-7898.22856|Cluster-632.0|Cluster-7898.36029|Cluster-7898.41037|Cluster-7898.17983	http://www.genome.jp/kegg-bin/show_pathway?ko04144/K07889%09red/K12196%09red/K15053%09red/K03283%09red
Ubiquitin mediated proteolysis	KEGG PATHWAY	ko04120	2	301	0.998996120568	0.999999999893	Cluster-7898.29642|Cluster-7898.35014	http://www.genome.jp/kegg-bin/show_pathway?ko04120/K10575%09red/K03364%09red
mRNA surveillance pathway	KEGG PATHWAY	ko03015	2	329	0.999540435246	0.999999999893	Cluster-699.0|Cluster-7898.29267	http://www.genome.jp/kegg-bin/show_pathway?ko03015/K13126%09red/K14376%09red
Ribosome	KEGG PATHWAY	ko03010	2	846	0.999999999893	0.999999999893	Cluster-7898.32009|Cluster-7898.17833	http://www.genome.jp/kegg-bin/show_pathway?ko03010/K02963%09red/K02925%09red
--------------------
#Term	Database	ID	Input number	Background number	P-Value	Corrected P-Value	Input	Hyperlink
--------------------
#Term	Database	ID	Input number	Background number	P-Value	Corrected P-Value	Input	Hyperlink
--------------------
